# Supplementary material for: HOX gene expression in the developing human spine
Source: Nat Commun. 2024 Nov 20;15:10023. doi: 10.1038/s41467-024-54187-0 (PMC11579336; doi:10.1038/s41467-024-54187-0)
Supplement: Supplementary file 4 — Supplementary Data 1-7 [file 41467_2024_54187_MOESM4_ESM.xlsx]

## Sheet: TableS1
SINGLE CELL RNA SEQUENCING DATA
sample code -scRNAseq	PCW	region	mean number of genes/cell	mean number of reads/cell	number of cells	FLOOR PLATE	PROGENITOR 1	PROGENITOR 2	PROGENITOR 3	ROOF PLATE	DIFFERENTIATING PROGENITORS	DL1 NEURON	DL2,4,6 NEURONS	DL3, 5 NEURON	V0 NEURON	V1 NEURON	V2A NEURON	V2B NEURON	MOTOR NEURON	V3 NEURON	EPENDYMA	ASTROCYTE	OLIGODENDROCYTE	MESENCHYME 1	MESENCHYME 2	CYCLING MESENCHYME	FIBROBLAST 1	FIBROBLAST 2	DURA	ARACHNOID	PIA	DERMAL 1	DERMAL 2	NOTOCHORD	TENDON PROGENITOR	TENDON	PAX7 MYOPROGENITOR	CYCLING MYOPROGENITOR	MYOD1 MYOG MYOPROGENITOR	MYOCYTE	SMOOTH MUSCLE	PERICHONRIUM	EARLY OSTEOBLAST	MATURE OSTEOBLAST	INTERZONE	CHONDROPROGENITOR	RESTING CHONDROCYTE	PROLIFERATING CHONDROCYTE	PREHYPERTROPHIC CHONDROCYTE
10032964	9	thoracic	3259.55	8214.46	6514	0	0	3	0	0	0	0	19	0	0	0	0	0	2	0	0	0	0	9	19	2	191	383	80	26	1	0	2	0	763	363	36	26	34	23	96	383	3	0	320	538	792	51	4
10032965	9	lumbar	3296.41	8390.12	5946	0	0	0	0	0	1	0	40	0	0	0	0	0	0	0	0	0	0	58	26	7	342	925	33	41	0	101	39	0	336	190	17	41	72	64	98	188	0	0	135	250	288	49	0
10032966	9	sacral	3124.51	7465.3	6993	0	0	0	0	0	0	0	23	0	0	1	0	0	1	0	2	0	0	137	39	6	385	1018	17	18	1	8	2	0	331	270	48	16	63	21	123	332	3	2	68	435	653	35	4
10032967	9	lumbar	3150.11	7715.34	7064	0	0	1	0	0	2	0	31	0	0	1	0	0	1	0	0	0	0	39	35	4	379	529	17	21	2	45	23	1	581	259	52	17	32	11	150	108	1	0	134	364	1033	13	6
10032968	9	sacral	3185.08	8708.13	4678	0	0	0	0	0	0	0	10	0	0	0	0	0	0	0	0	0	0	54	67	3	106	195	1	3	0	3	0	1	322	197	75	6	7	5	71	224	3	1	51	354	1485	18	6
10032969	9	thoracic	2853.98	7508.16	6466	0	0	0	0	0	0	0	12	0	0	0	0	0	2	0	0	0	0	7	8	1	66	63	18	13	0	1	3	3	703	413	38	4	1	4	54	84	0	0	64	242	2715	36	10
10297922	10	cervical	3054.51	7966.11	4987	0	0	0	0	0	0	0	156	0	0	0	0	0	0	0	0	1	0	15	3	0	323	775	99	18	0	0	0	0	108	96	0	153	190	23	163	267	17	2	382	95	34	19	3
10297923	10	thoracic	3089.7	8293.34	4383	0	0	1	0	0	0	0	95	1	0	0	0	0	1	0	4	10	12	10	2	1	317	571	89	22	15	1	0	0	201	73	0	116	207	13	148	223	13	0	149	72	20	26	1
10297924	10	thoracic	2743.26	6885.79	5879	0	0	1	0	0	0	0	96	2	0	2	0	1	4	0	2	12	6	16	5	4	713	546	224	64	50	5	0	2	270	132	0	98	166	7	208	261	22	1	275	91	49	34	2
10297925	10	lumbar	3044.93	8041.78	4460	0	0	2	0	0	0	0	96	4	0	3	0	0	5	0	4	30	15	13	3	2	377	867	130	90	39	2	0	0	95	79	0	120	172	11	128	149	3	2	78	39	17	17	0
10297926	10	sacral	3105.57	8545.48	4902	5	0	1	0	1	1	0	42	0	0	1	0	0	0	0	33	5	4	61	9	13	356	389	134	35	14	1	0	0	293	212	3	44	37	6	159	493	2	0	119	157	49	36	0
10297927	10	lumbar	2910.51	8471.34	2281	0	0	0	0	0	0	0	8	0	0	1	0	0	0	0	0	1	0	9	7	2	51	12	2	0	0	0	0	0	213	127	0	7	14	2	28	8	0	0	6	122	649	104	2
10297928	10	cervical	3142.64	9160.26	3357	0	0	0	0	0	0	0	13	0	0	0	0	0	0	0	0	0	0	3	21	2	50	57	8	0	0	0	0	0	517	162	0	3	5	0	38	246	52	15	193	238	711	4	33
10297929	10	thoracic	3506.03	10751	1467	0	0	0	0	0	0	0	9	0	0	0	0	1	0	0	0	0	0	4	10	3	44	42	3	4	0	0	0	0	222	55	0	9	10	0	34	145	14	2	104	102	182	2	9
10297930	10	thoracic	2961	7828.24	4753	6	0	0	0	0	0	0	4	0	0	0	0	0	0	0	2	1	5	7	8	0	116	91	14	7	2	0	0	2	904	274	0	9	6	0	123	349	35	8	364	278	537	4	14
10297931	10	lumbar	2817.8	7075.89	4970	11	0	1	0	0	0	0	32	5	0	1	0	0	0	0	5	13	13	2	3	1	264	280	19	17	7	0	0	1	455	203	0	38	30	3	166	299	13	6	381	153	433	2	17
10297932	10	sacral	3771.73	12672.7	1024	5	0	0	0	0	0	0	1	0	0	0	0	0	0	0	1	0	0	1	11	1	15	13	3	1	0	0	0	0	65	28	0	1	2	1	18	117	0	0	37	147	332	0	0
10297933	10	lumbar	3232.88	10665.7	2939	0	0	0	0	0	0	0	0	0	0	0	0	0	0	0	0	0	0	0	25	0	6	0	0	0	0	0	0	0	91	229	0	0	0	0	0	0	0	0	1	27	2341	0	15
10841316	9	cervical	3560.98	12252.8	311	0	0	0	0	0	0	0	11	0	0	0	0	0	0	0	0	0	0	1	0	1	24	55	1	3	1	0	2	0	3	5	0	3	1	0	17	12	0	0	22	3	0	52	0
10841317	9	thoracic	2895.22	7631.99	1761	0	0	1	0	0	0	0	21	0	0	0	0	0	1	0	0	1	2	11	9	2	127	321	9	12	2	0	0	0	86	64	0	17	17	3	78	107	7	1	68	46	15	60	0
10841318	9	lumbar	3523.81	10244.5	1069	1	0	2	1	0	0	0	11	2	0	5	0	0	2	0	1	1	5	11	2	0	115	108	6	6	3	2	0	0	30	21	0	4	2	7	44	90	0	0	43	16	6	73	0
10841319	9	sacral	3488.51	10156.1	235	0	0	0	0	0	0	0	0	0	0	1	0	0	0	0	0	0	0	24	2	0	24	54	0	1	0	0	2	0	3	6	1	1	1	1	11	18	0	0	15	2	0	13	0
10841320	9	thoracic	4343.39	14814	439	0	0	0	0	0	0	0	5	0	0	1	0	0	0	0	0	0	0	4	1	2	24	144	0	1	0	1	0	0	3	6	0	0	7	2	14	23	9	0	1	5	1	18	0
10841321	7	NA	2515.25	4812.11	4543	0	1	30	3	2	9	16	12	25	43	146	3	4	123	5	12	1	3	2500	452	171	2	4	0	60	0	3	55	0	0	68	107	2	15	11	46	4	0	0	0	10	3	127	0
10841322	7	NA	3151.3	7690.33	3462	0	1	19	2	0	2	0	13	10	5	73	0	0	43	1	2	0	3	1698	615	124	6	82	0	59	0	12	34	0	4	73	70	0	15	22	20	10	0	0	1	38	10	53	0
10841323	7	NA	2854.3	6477.95	4316	0	0	8	0	0	0	1	10	8	2	38	0	1	40	0	1	2	1	1791	1063	101	20	45	2	69	0	7	20	1	8	65	73	1	13	44	13	38	1	3	11	106	77	132	1
10621989	5	NA	2873.84	6472.68	2687	0	87	151	76	16	53	117	0	105	119	301	41	28	91	3	4	0	1	763	45	165	0	0	0	110	0	1	24	0	0	30	49	1	5	1	15	0	0	0	1	0	0	70	0
10621990	5	NA	3343.85	7838.44	3060	0	28	136	44	11	25	57	1	63	76	262	36	23	79	14	2	0	0	1117	130	163	2	0	0	78	0	0	3	0	0	59	68	0	27	12	14	1	0	0	0	2	0	115	0
10621991	5	NA	2712.19	5468	5611	0	68	155	151	31	44	61	0	72	52	156	35	28	99	13	13	0	0	2848	44	489	1	0	0	72	0	1	95	1	0	166	146	1	57	16	18	0	0	0	0	0	0	133	0
10621992	5	NA	3048.87	7783.81	1989	0	40	119	37	22	45	112	0	116	205	195	52	32	70	8	2	0	0	378	26	44	0	0	0	36	0	0	37	0	0	18	67	0	2	0	4	0	0	0	0	0	0	163	0
10863985	13	cervical	4534.22	16962.5	687	0	0	0	0	0	0	0	1	0	0	0	0	0	0	0	0	1	0	0	0	0	69	42	63	6	0	0	0	0	59	18	0	6	16	0	34	41	3	2	31	16	10	13	0
10863986	13	thoracic	4710.37	17171.9	861	0	0	0	0	0	0	0	7	0	0	0	0	0	0	0	1	0	6	0	0	0	85	92	52	7	1	0	0	0	24	17	0	33	44	2	32	24	1	2	77	21	3	4	0
10863987	13	thoracic	3487.72	11018.9	1194	0	0	0	0	0	0	0	1	0	0	0	0	0	0	0	0	0	0	6	2	2	175	75	100	4	0	0	0	1	117	22	0	9	35	1	26	77	6	6	64	24	26	13	0
10863988	13	lumbar	3308.57	10153.6	2450	0	0	0	0	0	0	0	28	0	0	0	0	0	0	0	0	1	1	8	3	1	147	266	17	4	0	1	0	1	264	63	0	95	194	5	101	33	4	1	28	28	66	19	0
10863989	13	sacral	3360.31	10273.6	839	0	0	0	0	0	0	0	11	0	0	0	0	0	0	0	5	0	0	1	0	1	82	109	28	33	5	1	0	0	21	18	0	31	48	2	33	12	2	0	19	10	8	2	0
10863991	13	cervical	3852.29	12835.6	1077	0	0	0	0	0	0	0	0	0	0	0	0	0	0	0	1	0	0	1	2	0	39	17	17	5	1	0	0	0	221	38	0	0	2	0	30	126	15	0	60	49	110	4	4
10863992	13	thoracic	4103.53	14287	934	0	0	0	0	0	0	0	1	0	0	0	0	0	0	0	0	0	0	0	0	3	33	42	37	1	0	0	0	0	114	33	0	1	6	0	30	113	12	3	105	68	51	1	0
10863993	13	thoracic	3775.04	12044.5	1189	0	0	0	0	0	0	0	0	0	0	0	0	0	0	0	0	0	0	2	1	0	50	25	10	1	0	1	0	0	278	35	0	0	1	0	28	155	28	0	75	37	66	1	2
10863994	13	lumbar	3643.03	11965.6	2956	0	0	0	0	0	0	0	1	0	0	0	0	0	0	0	0	0	0	2	2	1	95	36	10	1	0	1	0	0	691	104	0	2	4	0	45	162	29	0	79	60	359	6	2
10863995	13	sacral	4225.22	14897.1	1073	0	0	0	0	0	0	0	0	0	0	0	0	0	0	0	1	0	0	3	0	0	38	47	2	2	0	1	0	0	134	41	0	1	3	0	29	153	10	2	88	41	57	2	2
11254458	12	cervical	3473.2	10099	5439	0	0	1	0	0	0	0	105	1	0	0	0	0	0	0	5	17	34	1	0	1	147	148	75	20	12	1	0	0	19	8	0	238	595	51	254	15	6	0	97	9	7	27	0
11254459	12	thoracic	3574.08	10796.9	3555	0	0	0	0	0	0	0	42	1	0	0	0	0	0	0	1	2	12	4	0	0	80	67	43	5	1	0	0	0	3	14	0	153	415	18	123	0	0	1	36	5	5	15	0
11254460	12	thoracic	3561.7	11114	2557	0	0	1	0	0	0	0	13	2	0	0	0	0	0	0	4	8	25	4	1	1	109	113	66	6	8	0	0	1	0	4	0	100	270	9	86	3	2	0	9	3	3	31	0
11254461	12	lumbar	3356.37	9957.39	2351	0	0	0	0	0	0	0	19	4	0	3	0	0	1	0	2	10	12	0	2	0	91	147	70	14	2	0	0	0	1	7	0	136	288	13	60	2	1	1	3	1	6	22	0
11254462	12	sacral	3923.27	13261.3	1222	0	0	1	0	0	0	0	13	0	0	0	0	0	0	0	3	0	0	1	0	0	60	85	28	10	0	1	0	0	1	5	0	69	153	1	49	1	1	0	3	0	0	8	0
11254463	12	cervical	2648.69	6448.26	5738	1	0	0	0	0	0	0	81	1	0	0	0	0	0	0	8	29	24	13	1	3	277	320	58	22	2	3	3	0	177	40	0	117	187	83	243	144	5	2	227	40	23	132	1
11254464	12	thoracic	3638.58	11224.1	3323	2	0	0	0	0	0	0	55	0	0	0	0	0	0	0	13	6	22	5	0	1	124	369	55	6	9	0	0	0	54	20	0	98	233	92	146	34	10	0	87	24	12	29	0
11254465	12	thoracic	3368.31	9986.13	5823	5	0	1	0	0	0	0	59	2	0	0	0	0	0	0	31	47	40	16	1	0	534	664	113	34	60	1	0	4	249	61	0	83	157	22	380	204	15	0	246	50	39	41	0
11254466	12	lumbar	2649.65	6567.65	11392	2	0	2	1	0	0	1	60	5	0	4	0	0	0	0	97	167	78	15	3	1	817	484	158	99	131	0	1	13	529	120	0	134	215	59	484	507	30	3	343	135	71	70	1
11254467	12	sacral	3274.79	9533.76	6871	0	0	0	0	0	0	0	51	0	0	0	0	0	0	0	21	0	1	42	2	2	427	438	66	7	1	2	0	1	264	99	0	80	122	72	363	508	78	1	176	104	27	34	0
VISIUM SPATIAL TRANSCRIPTOMICS DATA
sample code	PCW	region(s)	mean number of genes/voxel	mean number of reads/voxel	number of voxels
12081773	7	cervical, thoracic	3490.7	11580	1544
12081774	7	lumbar, thoracic	4396.4	16113.1	1214
12081775	7	cervical, lumbar	3270.2	10995.9	1463
12081776	9	cervical	2022.2	7106.6	3208
12081777	9	lumbar	2221.7	6765.8	1798
12081778	8	lumbar	2928.9	7648.8	1176
12081779	9	thoracic	1786.4	4906.2	1856
12081780	9	thoracic	2729.7	10085.5	2861
[truncated: 22 more columns]

## Sheet: TableS2
Extended Data Figure 1A
celltype	gene	reference
mesenchyme (Mes) 1/2	HMGA2	X. Zhou, K. F. Benson, K. Przybysz, J. Liu, Y. Hou, L. Cherath, K. Chada, Genomic structure and expression of the murine Hmgi-c gene. Nucleic Acids Res. 24, 4071 (1996).
Fibroblast 1 (Fibro 1)	FOXS1, COL3A1	B. Zhang, P. He, J. E. Lawrence, S. Wang, E. Tuck, B. Williams, K. Roberts, V. Kleshchevnikov, L. Mamanova, L. Bolt, K. Polanski, R. Elmentaite, E. S. Fasouli, M. Prete, X. He, N. Yayon, Y. Fu, H. Yang, C. Liang, H. Zhang, D. R. FitzPatrick, H. Firth, A. Dean, R. A. Barker, M. A. Storer, B. J. Wold, H. Zhang, S. A. Teichmann, A human embryonic limb cell atlas resolved in space and time. bioRxiv (…
Fibroblast 2 (Fibro2)	COL3A1, COL5A1, CCN3	W. Li, N. Chi, R. A. C. Rathnayake, R. Wang, Distinctive roles of fibrillar collagen I and collagen III in mediating fibroblast-matrix interaction: A nanoscopic study. Biochem. Biophys. Res. Commun. 560 (2021), doi:10.1016/j.bbrc.2021.04.088, A. S. Narayanan, R. C. Page, Synthesis of type V collagen by fibroblasts derived from normal, inflamed and hyperplastic human connective tissues. Coll. Rela…
pan-meningeal	NBL1	A. S. Kim, S. J. Pleasure, Expression of the BMP antagonist Dan during murine forebrain development. Brain Res. Dev. Brain Res. 145 (2003), doi:10.1016/s0165-3806(03)00213-x Y. Choe, J. A. Siegenthaler, S. J. Pleasure, A cascade of morphogenic signaling initiated by the meninges controls corpus callosum formation. Neuron. 73 (2012), doi:10.1016/j.neuron.2011.11.036
Dura	LEPR	X. Yuan, A. Caron, H. Wu, L. Gautron, Leptin Receptor Expression in Mouse Intracranial Perivascular Cells. Front. Neuroanat. 12 (2018), doi:10.3389/fnana.2018.00004.
Arachnoid	PTGDS, CLDN11	R. O. Weller, M. M. Sharp, M. Christodoulides, R. O. Carare, K. Møllgård, The meninges as barriers and facilitators for the movement of fluid, cells and pathogens related to the rodent and human CNS. Acta Neuropathol. 135 (2018), doi:10.1007/s00401-018-1809-z. J. DeSisto, R. O’Rourke, H. E. Jones, B. Pawlikowski, A. D. Malek, S. Bonney, F. Guimiot, K. L. Jones, J. A. Siegenthaler, Single-Cell Tra…
Pia	CRYM, LAMA2	J. DeSisto, R. O’Rourke, H. E. Jones, B. Pawlikowski, A. D. Malek, S. Bonney, F. Guimiot, K. L. Jones, J. A. Siegenthaler, Single-Cell Transcriptomic Analyses of the Developing Meninges Reveal Meningeal Fibroblast Diversity and Function. Dev. Cell. 54 (2020), doi:10.1016/j.devcel.2020.06.009
Dermal 1	twist2	V. Thulabandu, D. Chen, R. P. Atit, Dermal fibroblast in cutaneous development and healing. Wiley Interdiscip. Rev. Dev. Biol. 7 (2018), doi:10.1002/wdev.307
Dermal 2	epcam	H. G. Göttlinger, I. Funke, J. P. Johnson, J. M. Gokel, G. Riethmüller, The epithelial cell surface antigen 17-1A, a target for antibody-mediated tumor therapy: its biochemical nature, tissue distribution and recognition by different monoclonal antibodies. International journal of cancer. 38 (1986), doi:10.1002/ijc.2910380109.
Notochord	TBXT	B. G. Herrmann, A. Kispert, The T genes in embryogenesis. Trends Genet. 10 (1994), doi:10.1016/0168-9525(90)90011-t.
Tenoprogenitor (Teno-P)	SCX	C. Shukunami, A. Takimoto, Y. Nishizaki, Y. Yoshimoto, S. Tanaka, S. Miura, H. Watanabe, T. Sakuma, T. Yamamoto, G. Kondoh, Y. Hiraki, Scleraxis is a transcriptional activator that regulates the expression of Tenomodulin, a marker of mature tenocytes and ligamentocytes. Sci. Rep. 8, 1–17 (2018).
Tenocyte (Teno)	TNMD	C. Shukunami, A. Takimoto, Y. Nishizaki, Y. Yoshimoto, S. Tanaka, S. Miura, H. Watanabe, T. Sakuma, T. Yamamoto, G. Kondoh, Y. Hiraki, Scleraxis is a transcriptional activator that regulates the expression of Tenomodulin, a marker of mature tenocytes and ligamentocytes. Sci. Rep. 8, 1–17 (2018).
PAX7 Myoprogenitor	PAX7	M. Buckingham, L. Bajard, T. Chang, P. Daubas, J. Hadchouel, S. Meilhac, D. Montarras, D. Rocancourt, F. Relaix, The formation of skeletal muscle: from somite to limb. J. Anat. 202 (2003), doi:10.1046/j.1469-7580.2003.00139.x
MYOD1 MYOG Myoprogenitor	MOD1, MYOG	M. Buckingham, L. Bajard, T. Chang, P. Daubas, J. Hadchouel, S. Meilhac, D. Montarras, D. Rocancourt, F. Relaix, The formation of skeletal muscle: from somite to limb. J. Anat. 202 (2003), doi:10.1046/j.1469-7580.2003.00139.x
Myocyte	DES	M. Buckingham, L. Bajard, T. Chang, P. Daubas, J. Hadchouel, S. Meilhac, D. Montarras, D. Rocancourt, F. Relaix, The formation of skeletal muscle: from somite to limb. J. Anat. 202 (2003), doi:10.1046/j.1469-7580.2003.00139.x
Smooth muscle cell (SMC)	ACTA2	J. Vandekerckhove, K. Weber, At least six different actins are expressed in a higher mammal: an analysis based on the amino acid sequence of the amino-terminal tryptic peptide. J. Mol. Biol. 126 (1978), doi:10.1016/0022-2836(78)90020-7
Perichondrium	THBS2	R. P. Tucker, The in situ localization of tenascin splice variants and thrombospondin 2 mRNA in the avian embryo. Development. 117 (1993), doi:10.1242/dev.117.1.347
Early Osteoblast (OB)	RUNX2, sp7	T. Komori, Signaling networks in RUNX2-dependent bone development. J. Cell. Biochem. 112 (2011), doi:10.1002/jcb.22994
Mature osteoblast (OB)	ALPL, BGLAP	M. L. Zoch, T. L. Clemens, R. C. Riddle, New Insights into the Biology of Osteocalcin. Bone. 82, 42 (2016) D. J. Anh, H. P. Dimai, S. L. Hall, J. R. Farley, Skeletal alkaline phosphatase activity is primarily released from human osteoblasts in an insoluble form, and the net release is inhibited by calcium and skeletal growth factors. Calcif. Tissue Int. 62 (1998), doi:10.1007/s002239900441.
Interzone	PRG4, TPPP3	E. Kozhemyakina, M. Zhang, A. Ionescu, U. M. Ayturk, N. Ono, A. Kobayashi, H. Kronenberg, M. L. Warman, A. B. Lassar, Identification of a Prg4-expressing articular cartilage progenitor cell population in mice. Arthritis & rheumatology (Hoboken, N.J.). 67 (2015), doi:10.1002/art.39030 J. A. Staverosky, B. A. Pryce, S. S. Watson, R. Schweitzer, Tubulin polymerization-promoting protein family member…
Chondroprogenitor	SOX9	V. Lefebvre, M. Dvir-Ginzberg, SOX9 and the many facets of its regulation in the chondrocyte lineage. Connect. Tissue Res. 58 (2017), doi:10.1080/03008207.2016.1183667
ProliferatingCC	SOX9, MKI67	Y. Chen, Y. Yu, Y. Wen, J. Chen, J. Lin, Z. Sheng, W. Zhou, H. Sun, C. An, J. Chen, W. Wu, C. Teng, W. Wei, H. Ouyang, A high-resolution route map reveals distinct stages of chondrocyte dedifferentiation for cartilage regeneration. Bone Research. 10, 1–16 (2022)
Resting CC	UCMA	A. Tagariello, J. Luther, M. Streiter, L. Didt-Koziel, M. Wuelling, C. Surmann-Schmitt, M. Stock, N. Adam, A. Vortkamp, A. Winterpacht, Ucma--A novel secreted factor represents a highly specific marker for distal chondrocytes. Matrix Biol. 27 (2008), doi:10.1016/j.matbio.2007.07.004
Prehypertrophic Chondrocyte (PHC)	IHH	B. St-Jacques, M. Hammerschmidt, A. P. McMahon, Indian hedgehog signaling regulates proliferation and differentiation of chondrocytes and is essential for bone formation. Genes Dev. 13 (1999), doi:10.1101/gad.13.16.2072
Hypertrophic Chondrocyte (HCC)	COL10A1	C. M. Kielty, A. P. Kwan, D. F. Holmes, S. L. Schor, M. E. Grant, Type X collagen, a product of hypertrophic chondrocytes. Biochem. J. 227 (1985), doi:10.1042/bj2270545
Intervertebral Disc (Ivd)	NDUFA4L2, ABI3BP	W.-N. Xu, H.-L. Zheng, R.-Z. Yang, T. Liu, W. Yu, X.-F. Zheng, B. Li, S.-D. Jiang, L.-S. Jiang, Mitochondrial NDUFA4L2 attenuates the apoptosis of nucleus pulposus cells induced by oxidative stress via the inhibition of mitophagy. Exp. Mol. Med. 51, 1–16 (2019). S. Rajasekaran, C. Tangavel, N. Djuric, M. Raveendran, D. C. R. Soundararajan, S. M. Nayagam, M. S. Matchado, A. Kssv, Part 1: profiling…
Endothelium	PECAM1	A. Woodfin, M. B. Voisin, S. Nourshargh, PECAM-1: a multi-functional molecule in inflammation and vascular biology. Arterioscler. Thromb. Vasc. Biol. 27 (2007), doi:10.1161/ATVBAHA.107.151456
Schwann	MPZ, MBP	Z. Liu, Y.-Q. Jin, L. Chen, Y. Wang, X. Yang, J. Cheng, W. Wu, Z. Qi, Z. Shen, Specific Marker Expression and Cell State of Schwann Cells during Culture In Vitro. PLoS One. 10 (2015), doi:10.1371/journal.pone.0123278.
Dorsal Root Gangli (DRG)	DRGX	T. Saito, A. Greenwood, Q. Sun, D. J. Anderson, Identification by differential RT-PCR of a novel paired homeodomain protein specifically expressed in sensory neurons and a subset of their CNS targets. Mol. Cell. Neurosci. 6 (1995), doi:10.1006/mcne.1995.1022.
Early sympathetic	DBH, TH, PHOX2B	U. Ernsberger, E. Reissmann, I. Mason, H. Rohrer, The expression of dopamine beta-hydroxylase, tyrosine hydroxylase, and Phox2 transcription factors in sympathetic neurons: evidence for common regulation during noradrenergic induction and diverging regulation later in development. Mech. Dev. 92 (2000), doi:10.1016/s0925-4773(99)00336-6
Mature Sympathetic	DBH, TH, PHOX2B, HMX1	U. Ernsberger, E. Reissmann, I. Mason, H. Rohrer, The expression of dopamine beta-hydroxylase, tyrosine hydroxylase, and Phox2 transcription factors in sympathetic neurons: evidence for common regulation during noradrenergic induction and diverging regulation later in development. Mech. Dev. 92 (2000), doi:10.1016/s0925-4773(99)00336-6 A. Furlan, M. Lübke, I. Adameyko, F. Lallemend, P. Ernfors, T…
Cord neurons	MAP2	S. C. Papasozomenos, L. I. Binder, P. K. Bender, M. R. Payne, Microtubule-associated protein 2 within axons of spinal motor neurons: associations with microtubules and neurofilaments in normal and beta,beta’-iminodipropionitrile-treated axons. J. Cell Biol. 100 (1985), doi:10.1083/jcb.100.1.74
Floor plate	SHH	I. Patten, M. Placzek, The role of Sonic hedgehog in neural tube patterning. Cell. Mol. Life Sci. 57 (2000), doi:10.1007/PL00000652
Roof plate	WNT1	Parr, B. A., M. J. Shea, G. Vassileva, and A. P. McMahon. 1993. “Mouse Wnt Genes Exhibit Discrete Domains of Expression in the Early Embryonic CNS and Limb Buds.” Development 119 (1). https://doi.org/10.1242/dev.119.1.247.
Neuroprogenitor(NP)	SOX2	V. Graham, J. Khudyakov, P. Ellis, L. Pevny, SOX2 functions to maintain neural progenitor identity. Neuron. 39 (2003), doi:10.1016/s0896-6273(03)00497-5.
Ependyma	FOXJ1	B. V. Jacquet, R. Salinas-Mondragon, H. Liang, B. Therit, J. D. Buie, M. Dykstra, K. Campbell, L. E. Ostrowski, S. L. Brody, H. T. Ghashghaei, FoxJ1-dependent gene expression is required for differentiation of radial glia into ependymal cells and a subset of astrocytes in the postnatal brain. Development. 136 (2009), doi:10.1242/dev.041129
Astrocyte	AQP4	E. A. Nagelhus, O. P. Ottersen, Physiological roles of aquaporin-4 in brain. Physiol. Rev. 93 (2013), doi:10.1152/physrev.00011.2013
Oligodendrocyte	OLIG1	Q. Zhou, S. Wang, D. J. Anderson, Identification of a novel family of oligodendrocyte lineage-specific basic helix-loop-helix transcription factors. Neuron. 25 (2000), doi:10.1016/s0896-6273(00)80898-3
Microglia	CX3CR1	Y. Wolf, S. Yona, K.-W. Kim, S. Jung, Microglia, seen from the CX3CR1 angle. Front. Cell. Neurosci. 7 (2013), doi:10.3389/fncel.2013.00026
CD14 Monocyte (CD14 MONO)	CD14	T. S. Kapellos, L. Bonaguro, I. Gemünd, N. Reusch, A. Saglam, E. R. Hinkley, J. L. Schultze, Human Monocyte Subsets and Phenotypes in Major Chronic Inflammatory Diseases. Front. Immunol. 10 (2019), doi:10.3389/fimmu.2019.02035.
LYZ Monocyte (LYZ Mono)	LYZ	T. S. Kapellos, L. Bonaguro, I. Gemünd, N. Reusch, A. Saglam, E. R. Hinkley, J. L. Schultze, Human Monocyte Subsets and Phenotypes in Major Chronic Inflammatory Diseases. Front. Immunol. 10 (2019), doi:10.3389/fimmu.2019.02035.
NK cells	NKG7	S. S. Ng, F. De Labastida Rivera, J. Yan, D. Corvino, I. Das, P. Zhang, R. Kuns, S. B. Chauhan, J. Hou, X. Y. Li, T. C. M. Frame, B. A. McEnroe, E. Moore, J. Na, J. A. Engel, M. S. F. Soon, B. Singh, A. J. Kueh, M. J. Herold, M. de Oca M, S. S. Singh, P. T. Bunn, A. R. Aguilera, M. Casey, M. Braun, N. Ghazanfari, S. Wani, Y. Wang, F. H. Amante, C. L. Edwards, A. Haque, W. C. Dougall, O. P. Singh,…
B Cells	MS4A1	G. Pavlasova, M. Mraz, The regulation and function of CD20: an “enigma” of B-cell biology and targeted therapy. Haematologica. 105, 1494 (2020).
Erythrocyte	HBA1	S. Wettre, H. Arnqvist, H. von Schenck, Characteristics of labile HbA1 in erythrocytes from normals and diabetics. Scand. J. Clin. Lab. Invest. 43 (1983), doi:10.1080/00365518309168858
Extended Data Figure 2A
celltype	gene	reference
Early sympathetic	DBH, TH, PHOX2B	U. Ernsberger, E. Reissmann, I. Mason, H. Rohrer, The expression of dopamine beta-hydroxylase, tyrosine hydroxylase, and Phox2 transcription factors in sympathetic neurons: evidence for common regulation during noradrenergic induction and diverging regulation later in development. Mech. Dev. 92 (2000), doi:10.1016/s0925-4773(99)00336-6
Mature Sympathetic	DBH, TH, PHOX2B, HMX1	U. Ernsberger, E. Reissmann, I. Mason, H. Rohrer, The expression of dopamine beta-hydroxylase, tyrosine hydroxylase, and Phox2 transcription factors in sympathetic neurons: evidence for common regulation during noradrenergic induction and diverging regulation later in development. Mech. Dev. 92 (2000), doi:10.1016/s0925-4773(99)00336-6 A. Furlan, M. Lübke, I. Adameyko, F. Lallemend, P. Ernfors, T…
Nociceptor	TRPV1, SCN11A, SCN10A, POU4F2, BNC2, RUNX1	T. Rayon, R. J. Maizels, C. Barrington, J. Briscoe, Single-cell transcriptome profiling of the human developing spinal cord reveals a conserved genetic programme with human-specific features. Development. 148 (2021), doi:10.1242/dev.199711 The importance of basonuclin 2 in adult mice and its relation to basonuclin 1. Mech. Dev. 140, 53–73 (2016). A. Kobayashi, K. Senzaki, S. Ozaki, M. Yoshikawa, …
Early Nociceptor	TRPV1, SCN11A, SCN10A, POU4F2, NFIB	T. Rayon, R. J. Maizels, C. Barrington, J. Briscoe, Single-cell transcriptome profiling of the human developing spinal cord reveals a conserved genetic programme with human-specific features. Development. 148 (2021), doi:10.1242/dev.199711 J. Betancourt, S. Katzman, B. Chen, Nuclear factor one B regulates neural stem cell differentiation and axonal projection of corticofugal neurons. J. Comp. Neu…
Proprioceptor	RUNX3	T. Rayon, R. J. Maizels, C. Barrington, J. Briscoe, Single-cell transcriptome profiling of the human developing spinal cord reveals a conserved genetic programme with human-specific features. Development. 148 (2021), doi:10.1242/dev.199711
Mechanoreceptor	NEFH, RET	T. Rayon, R. J. Maizels, C. Barrington, J. Briscoe, Single-cell transcriptome profiling of the human developing spinal cord reveals a conserved genetic programme with human-specific features. Development. 148 (2021), doi:10.1242/dev.199711
Sensory neuron (SN) progenitor	NEUROD1, NEUROG1	T. Rayon, R. J. Maizels, C. Barrington, J. Briscoe, Single-cell transcriptome profiling of the human developing spinal cord reveals a conserved genetic programme with human-specific features. Development. 148 (2021), doi:10.1242/dev.199711
Satellite Cell	MPZ, MBP, SOX2, APOE, LPL	D. George, P. Ahrens, S. Lambert, Satellite glial cells represent a population of developmentally arrested Schwann cells. Glia. 66 (2018), doi:10.1002/glia.23320.
Schwann Cell (SC) 1	MPZ, MBP, MOXD1	Z. Liu, Y.-Q. Jin, L. Chen, Y. Wang, X. Yang, J. Cheng, W. Wu, Z. Qi, Z. Shen, Specific Marker Expression and Cell State of Schwann Cells during Culture In Vitro. PLoS One. 10 (2015), doi:10.1371/journal.pone.0123278. M. E. Kastriti, L. Faure, D. Von Ahsen, T. G. Bouderlique, J. Boström, T. Solovieva, C. Jackson, M. Bronner, D. Meijer, S. Hadjab, F. Lallemend, A. Erickson, M. Kaucka, V. Dyachuk, …
Schwann Cell (SC) 2	MPZ, MBP	Z. Liu, Y.-Q. Jin, L. Chen, Y. Wang, X. Yang, J. Cheng, W. Wu, Z. Qi, Z. Shen, Specific Marker Expression and Cell State of Schwann Cells during Culture In Vitro. PLoS One. 10 (2015), doi:10.1371/journal.pone.0123278.
TRKC Schwann Cell	NTRK3	D. M. Hess, M. O. Scott, S. Potluri, E. V. Pitts, C. Cisterni, R. J. Balice-Gordon, Localization of TrkC to Schwann cells and effects of neurotrophin-3 signaling at neuromuscular synapses. J. Comp. Neurol. 501 (2007), doi:10.1002/cne.21163
Nonmyelinating Schwann Cell (SC)	COL20A1	R. Castro, T. Taetzsch, S. K. Vaughan, K. Godbe, J. Chappell, R. E. Settlage, G. Valdez, Specific labeling of synaptic schwann cells reveals unique cellular and molecular features. Elife. 9 (2020), doi:10.7554/eLife.56935
PAX3 Schwann Cell (SC)	PAX3	R. D. S. Doddrell, X.-P. Dun, R. M. Moate, K. R. Jessen, R. Mirsky, D. B. Parkinson, Regulation of Schwann Cell Differentiation and Proliferation by the Pax-3 Transcription Factor. Glia. 60, 1269 (2012).

## Sheet: TableS3
stationary lineages
Gene	region	fraction expressing in region	fraction expressing in other regions	average log2-Fold Change	adjusted P value
HOXA10	sacral	0.46	0.105	0.840153	0
HOXA11	sacral	0.133	0.01	0.31018	0
HOXD10	sacral	0.145	0.017	0.27315	0
HOXD11	sacral	0.113	0.004	0.218695	0
HOXC10	lumbar	0.381	0.131	0.562132	0
HOXC9	lumbar	0.363	0.138	0.494991	0
HOXA9	lumbar	0.315	0.148	0.39649	0
HOXA7	thoracic	0.312	0.139	0.510896	0
HOXC8	thoracic	0.342	0.173	0.465608	0
HOXC6	thoracic	0.419	0.244	0.412644	0
HOXC4	thoracic	0.342	0.194	0.312925	0
HOXB7	thoracic	0.302	0.174	0.268507	0
HOXB8	thoracic	0.178	0.062	0.260007	0
HOXB4	cervical	0.398	0.175	0.444936	0
HOXB-AS3	cervical	0.217	0.039	0.383056	0
HOXB2	cervical	0.489	0.328	0.318757	0
HOXA4	cervical	0.227	0.107	0.239096	0
HOXB5	cervical	0.203	0.106	0.201573	1.16e-244
neural-crest lineage
Gene	region	fraction expressing in region	fraction expressing in other regions	average log2-Fold Change	adjusted P value
HOXC10	sacral	0.399	0.105	0.457545	0
HOXA10	sacral	0.246	0.073	0.263265	1.1e-210
HOXA9	sacral	0.414	0.186	0.344025	7.05e-197
HOXD11	sacral	0.071	0.002	0.130311	1.18e-192
HOXC9	lumbar	0.344	0.275	0.228143	3.97e-32
HOXA9	lumbar	0.276	0.225	0.153944	6.27e-15
HOXC8	lumbar	0.246	0.213	0.145727	2.28e-07
HOXC10	lumbar	0.201	0.167	0.111874	4.88e-07
HOXC4	cervical	0.341	0.228	0.271132	5.21e-35
HOXB2	cervical	0.349	0.288	0.137075	4.1e-07

## Sheet: TableS4
HOX GENE EXPRESSION BY LINEAGE
lineage	region	gene	average log2-fold change	fraction of cells expressing in region	fraction of cells expressing in other regions	adjusted p value
osteochondral	sacral	HOXA10	0.735504	0.432	0.09	0
osteochondral	sacral	HOXD10	0.303058	0.17	0.013	0
osteochondral	sacral	HOXD11	0.27933	0.155	0.005	0
osteochondral	lumbar	HOXC10	0.563625	0.382	0.139	0
osteochondral	lumbar	HOXC9	0.530813	0.337	0.104	0
osteochondral	lumbar	HOXA9	0.26623	0.254	0.137	8.16e-143
osteochondral	thoracic	HOXC8	0.50227	0.369	0.169	0
osteochondral	thoracic	HOXA7	0.481847	0.32	0.133	0
osteochondral	thoracic	HOXC6	0.374277	0.38	0.216	3.7e-250
osteochondral	thoracic	HOXB8	0.284268	0.225	0.093	3.59e-247
osteochondral	thoracic	HOXB7	0.257659	0.313	0.193	3.2e-148
osteochondral	thoracic	HOXC4	0.252719	0.272	0.158	4.25e-148
osteochondral	cervical	HOXB-AS3	0.559477	0.321	0.036	0
osteochondral	cervical	HOXB4	0.503451	0.413	0.132	0
osteochondral	cervical	HOXB2	0.416908	0.552	0.31	1.61e-199
osteochondral	cervical	HOXA4	0.281005	0.257	0.093	1.31e-194
osteochondral	cervical	HOXB6	0.269445	0.361	0.199	6.28e-107
osteochondral	cervical	HOXA5	0.256134	0.387	0.26	1.34e-59
meninges	sacral	HOXD11	0.465558	0.3	0.019	1.36e-110
meninges	sacral	HOXA11	0.792095	0.498	0.088	2.08e-104
meninges	sacral	HOXC11	0.364535	0.205	0.006	3.05e-92
meninges	sacral	HOXA10	0.825463	0.715	0.244	4.05e-82
meninges	sacral	HOXD10	0.367417	0.305	0.062	4.25e-50
meninges	lumbar	HOXC10	0.804004	0.549	0.122	4.35e-137
meninges	lumbar	HOXC9	0.46008	0.541	0.274	1.82e-44
meninges	lumbar	HOXA9	0.526392	0.561	0.333	1.87e-36
meninges	thoracic	HOXC8	0.799723	0.535	0.241	3.81e-76
meninges	thoracic	HOXA7	0.812821	0.671	0.383	9.34e-72
meninges	thoracic	HOXC6	0.527913	0.687	0.467	8.1e-43
meninges	thoracic	HOXB8	0.272349	0.331	0.132	2.78e-36
meninges	thoracic	HOXC5	0.335254	0.43	0.24	1.31e-25
meninges	thoracic	HOXB7	0.297638	0.564	0.382	5.67e-22
meninges	cervical	HOXA4	0.46847	0.457	0.217	1.73e-24
meninges	cervical	HOXA5	0.551181	0.708	0.481	4.82e-20
meninges	cervical	HOXC4	0.44388	0.745	0.503	3.7e-19
meninges	cervical	HOXB-AS3	0.33101	0.35	0.157	1.77e-18
meninges	cervical	HOXB4	0.281254	0.496	0.334	9.06e-08
meninges	cervical	HOXB5	0.207141	0.384	0.268	0.00918165
tendon	sacral	HOXA10	1.0193	0.532	0.133	0
tendon	sacral	HOXA11	0.369704	0.144	0.01	0
tendon	sacral	HOXC11	0.234891	0.11	0.006	4.87e-282
tendon	sacral	HOXD10	0.27971	0.139	0.021	1.04e-228
tendon	sacral	HOXD9	0.212137	0.158	0.069	5.28e-75
tendon	lumbar	HOXC10	0.587916	0.423	0.168	0
tendon	lumbar	HOXC9	0.50042	0.379	0.148	2.22e-290
tendon	lumbar	HOXA9	0.41174	0.388	0.206	7.5e-159
tendon	thoracic	HOXA7	0.887759	0.449	0.156	0
tendon	thoracic	HOXC6	0.628813	0.494	0.24	0
tendon	thoracic	HOXB8	0.444918	0.274	0.088	1.24e-272
tendon	thoracic	HOXC8	0.60252	0.424	0.217	6.04e-248
tendon	thoracic	HOXC4	0.411698	0.377	0.187	3.02e-203
tendon	thoracic	HOXB7	0.390069	0.374	0.203	3.72e-162
tendon	cervical	HOXB-AS3	0.525607	0.263	0.038	0
tendon	cervical	HOXB4	0.506226	0.422	0.182	1.48e-134
tendon	cervical	HOXA4	0.2833	0.252	0.1	2.63e-81
tendon	cervical	HOXB2	0.352197	0.503	0.327	2.67e-52
tendon	cervical	HOXB5	0.279917	0.252	0.124	1.72e-48
tendon	cervical	HOXB6	0.289706	0.314	0.17	2.51e-48
tendon	cervical	HOXA5	0.283009	0.396	0.272	7.97e-28
tendon	cervical	HOXB3	0.223934	0.341	0.227	6.1e-23
tendon	cervical	HOXA3	0.211013	0.411	0.304	1.68e-16
muscle	sacral	HOXA10	0.383397	0.299	0.067	0
muscle	lumbar	HOXC10	0.539454	0.338	0.085	0
muscle	lumbar	HOXC9	0.471013	0.353	0.141	0
muscle	lumbar	HOXA9	0.427563	0.275	0.082	0
muscle	thoracic	HOXC4	0.27027	0.336	0.193	3.37e-150
muscle	thoracic	HOXC6	0.207676	0.351	0.233	1.9e-89
muscle	cervical	HOXB-AS3	0.286426	0.181	0.049	1.52e-246
muscle	cervical	HOXB4	0.309617	0.387	0.24	1.66e-129
muscle	cervical	HOXA3	0.232937	0.286	0.175	1.99e-87
muscle	cervical	HOXB2	0.227053	0.494	0.396	8.22e-55
fibrous	sacral	HOXA10	0.886548	0.546	0.148	0
fibrous	sacral	HOXA11	0.515174	0.212	0.015	0
fibrous	sacral	HOXC11	0.211241	0.122	0.008	9.61e-275
fibrous	sacral	HOXD10	0.30996	0.175	0.032	1.13e-231
fibrous	lumbar	HOXC10	0.489713	0.372	0.142	1.64e-290
fibrous	lumbar	HOXC9	0.443381	0.386	0.173	2.29e-232
fibrous	lumbar	HOXA9	0.451049	0.361	0.179	1.56e-177
fibrous	lumbar	HOXD9	0.217987	0.174	0.082	8.36e-76
fibrous	thoracic	HOXA7	0.496529	0.332	0.159	8.1e-175
fibrous	thoracic	HOXC6	0.456961	0.486	0.297	3.12e-166
fibrous	thoracic	HOXC8	0.49383	0.344	0.179	7.94e-159
fibrous	thoracic	HOXC4	0.37077	0.413	0.237	2.94e-143
fibrous	thoracic	HOXB7	0.242003	0.258	0.137	3.91e-92
fibrous	cervical	HOXB4	0.530603	0.424	0.17	2.93e-192
fibrous	cervical	HOXB5	0.396296	0.279	0.098	1.96e-142
fibrous	cervical	HOXA4	0.365845	0.285	0.128	1.11e-92
fibrous	cervical	HOXB3	0.347015	0.347	0.184	1.57e-75
fibrous	cervical	HOXA5	0.459874	0.461	0.307	2.41e-62
fibrous	cervical	HOXB2	0.248776	0.413	0.283	2.92e-35
fibrous	cervical	HOXC4	0.218229	0.373	0.284	9.58e-19
vascular	sacral	HOXA10	0.235461	0.254	0.096	1.29e-31
vascular	sacral	HOXA9	0.196069	0.312	0.172	3.49e-16
vascular	sacral	HOXA7	0.103702	0.257	0.181	0.0181894
HOX GENE EXPRESSION BY LINEAGE OVER DEVELOPMENTAL TIME
lineage	region	gene	average log2-fold change	fraction of cells expressing in region	fraction of cells expressing in other regions	adjusted p value	post-conception week
osteochondral	sacral	HOXA10	0.619253	0.346	0.07	0	9
osteochondral	sacral	HOXD10	0.310149	0.156	0.01	2.62e-277	9
osteochondral	sacral	HOXD11	0.257022	0.133	0.003	5.3e-274	9
osteochondral	sacral	HOXC10	0.431619	0.368	0.121	4.02e-239	9
osteochondral	lumbar	HOXC10	0.507102	0.378	0.139	2.91e-205	9
osteochondral	lumbar	HOXC9	0.393262	0.292	0.102	4.03e-162	9
osteochondral	lumbar	HOXA9	0.250299	0.217	0.101	5.03e-65	9
osteochondral	thoracic	HOXA7	0.513222	0.317	0.105	2.27e-222	9
osteochondral	thoracic	HOXC8	0.533769	0.393	0.177	1.78e-197	9
osteochondral	thoracic	HOXB8	0.295892	0.18	0.042	1.22e-152	9
osteochondral	thoracic	HOXB7	0.331551	0.284	0.129	1.09e-120	9
osteochondral	thoracic	HOXC6	0.309233	0.295	0.15	1.6e-97	9
osteochondral	thoracic	HOXC4	0.222587	0.191	0.084	6.49e-76	9
osteochondral	cervical	HOXD3	0.357402	0.4	0.043	5.19e-10	9
osteochondral	cervical	HOXB3	0.643088	0.65	0.166	0.000355761	9
osteochondral	cervical	HOXB-AS3	0.29483	0.2	0.023	0.00265019	9
osteochondral	sacral	HOXA10	0.932891	0.525	0.074	0	10
osteochondral	sacral	HOXC10	0.573695	0.521	0.116	7.76e-303	10
osteochondral	sacral	HOXD11	0.313866	0.19	0.006	1.49e-295	10
osteochondral	sacral	HOXA11	0.334258	0.183	0.006	2.54e-280	10
osteochondral	sacral	HOXD10	0.299585	0.193	0.014	1.26e-235	10
osteochondral	sacral	HOXA9	0.521047	0.405	0.128	1.8e-156	10
osteochondral	lumbar	HOXC10	0.915147	0.514	0.113	0	10
osteochondral	lumbar	HOXC9	0.554944	0.323	0.083	2.43e-175	10
osteochondral	lumbar	HOXA10	0.386383	0.308	0.115	2.77e-92	10
osteochondral	lumbar	HOXA9	0.39551	0.314	0.144	4.13e-67	10
osteochondral	thoracic	HOXC6	0.759763	0.49	0.14	0	10
osteochondral	thoracic	HOXB8	0.511668	0.286	0.043	1.31e-260	10
osteochondral	thoracic	HOXC8	0.663198	0.331	0.08	1.16e-234	10
osteochondral	thoracic	HOXA7	0.606953	0.328	0.095	7.8e-201	10
osteochondral	thoracic	HOXC4	0.447751	0.357	0.161	5.56e-123	10
osteochondral	thoracic	HOXB7	0.372488	0.346	0.175	3.43e-91	10
osteochondral	cervical	HOXB-AS3	0.692178	0.405	0.039	0	10
osteochondral	cervical	HOXB4	0.455226	0.469	0.205	1.41e-147	10
osteochondral	cervical	HOXA4	0.261614	0.298	0.134	1.19e-74	10
osteochondral	cervical	HOXB2	0.284652	0.578	0.403	1.03e-50	10
osteochondral	cervical	HOXA5	0.252069	0.387	0.26	2.31e-33	10
osteochondral	sacral	HOXA10	0.852945	0.609	0.196	5.78e-116	12
osteochondral	sacral	HOXD11	0.409567	0.238	0.019	1.81e-105	12
osteochondral	sacral	HOXA11	0.357951	0.211	0.037	5.06e-58	12
osteochondral	sacral	HOXC11	0.239517	0.145	0.02	4.68e-45	12
osteochondral	sacral	HOXA9	0.523216	0.499	0.233	5.46e-44	12
osteochondral	sacral	HOXD10	0.310095	0.189	0.041	4.89e-42	12
osteochondral	lumbar	HOXC10	0.62706	0.446	0.233	1.3e-52	12
osteochondral	lumbar	HOXC9	0.583751	0.349	0.171	2.93e-41	12
osteochondral	thoracic	HOXC8	0.584079	0.452	0.145	1.79e-72	12
osteochondral	thoracic	HOXC6	0.592665	0.547	0.226	7.32e-63	12
osteochondral	thoracic	HOXA7	0.51386	0.373	0.14	3.95e-46	12
osteochondral	thoracic	HOXB8	0.224209	0.237	0.069	7.46e-36	12
osteochondral	thoracic	HOXC4	0.270019	0.352	0.162	2.48e-25	12
osteochondral	cervical	HOXC4	0.535442	0.393	0.175	6.38e-27	12
osteochondral	cervical	HOXB-AS3	0.266401	0.154	0.034	1.12e-25	12
osteochondral	cervical	HOXB4	0.316421	0.282	0.122	8.67e-17	12
osteochondral	cervical	HOXB5	0.242085	0.182	0.066	6.01e-14	12
osteochondral	cervical	HOXA4	0.252982	0.178	0.079	3.14e-08	12
osteochondral	cervical	HOXB6	0.265736	0.241	0.134	4.92e-06	12
osteochondral	cervical	HOXB2	0.257586	0.469	0.344	0.000220754	12
osteochondral	sacral	HOXC10	0.88714	0.708	0.128	7.19e-204	13
osteochondral	sacral	HOXA10	0.672093	0.544	0.096	2.04e-147	13
osteochondral	sacral	HOXD10	0.219366	0.17	0	8.18e-145	13
osteochondral	sacral	HOXD9	0.271106	0.232	0.01	2.67e-136	13
osteochondral	sacral	HOXA9	0.41069	0.477	0.153	4.11e-57	13
osteochondral	sacral	HOXC9	0.276044	0.488	0.242	9.12e-21	13
osteochondral	lumbar	HOXC9	0.556916	0.408	0.133	2.27e-95	13
osteochondral	lumbar	HOXC8	0.353056	0.432	0.231	2.39e-42	13
osteochondral	thoracic	HOXB-AS3	0.23599	0.184	0.047	5.58e-45	13
osteochondral	cervical	HOXC4	0.332507	0.521	0.313	1.59e-22	13
meninges	sacral	HOXA11	0.828294	0.415	0.041	1.25e-11	9
meninges	sacral	HOXD10	0.572522	0.341	0.044	5.11e-07	9
meninges	sacral	HOXA10	0.786163	0.659	0.241	0.000447031	9
meninges	sacral	HOXD11	0.33725	0.122	0.003	0.00226742	9
meninges	lumbar	HOXC10	0.741844	0.481	0.068	2.69e-13	9
meninges	lumbar	HOXA10	0.708064	0.535	0.14	2.16e-09	9
meninges	lumbar	HOXC9	0.639351	0.481	0.15	1.96e-06	9
meninges	lumbar	HOXA9	0.575673	0.496	0.237	0.0158897	9
meninges	thoracic	HOXA7	0.81688	0.745	0.491	4.82e-05	9
meninges	sacral	HOXA11	0.960957	0.561	0.087	1.51e-53	10
meninges	sacral	HOXD11	0.505684	0.342	0.017	6.9e-51	10
meninges	sacral	HOXC11	0.491074	0.251	0.005	2.09e-43	10
meninges	sacral	HOXA10	0.752574	0.701	0.241	4.06e-31	10
meninges	sacral	HOXC12	0.247404	0.107	0	4.15e-19	10
meninges	sacral	HOXD10	0.27412	0.241	0.054	3.95e-12	10
meninges	sacral	HOXC10	0.301217	0.492	0.199	3.54e-10	10
meninges	sacral	HOXA9	0.326711	0.631	0.374	3.67e-05	10
meninges	lumbar	HOXC10	0.908182	0.576	0.125	1.56e-52	10
meninges	lumbar	HOXA10	0.84781	0.593	0.216	1.3e-30	10
meninges	lumbar	HOXA9	0.625241	0.619	0.341	6.55e-15	10
meninges	lumbar	HOXC9	0.437488	0.54	0.263	1.55e-14	10
meninges	lumbar	HOXD10	0.212146	0.166	0.056	0.000190839	10
meninges	thoracic	HOXA7	0.957142	0.686	0.362	1.68e-33	10
meninges	thoracic	HOXC6	0.718828	0.719	0.376	1.92e-31	10
meninges	thoracic	HOXC8	0.724513	0.494	0.205	1.64e-25	10
meninges	thoracic	HOXB8	0.362787	0.332	0.086	1.35e-20	10
meninges	thoracic	HOXB7	0.45147	0.573	0.314	2.36e-15	10
meninges	thoracic	HOXC5	0.452644	0.423	0.208	8.52e-12	10
meninges	thoracic	HOXC4	0.396724	0.623	0.415	6.23e-10	10
meninges	cervical	HOXB-AS3	0.656997	0.56	0.124	2.51e-31	10
meninges	cervical	HOXA4	0.673152	0.576	0.241	3.3e-13	10
meninges	cervical	HOXA5	0.594528	0.672	0.446	6.56e-05	10
meninges	cervical	HOXB4	0.416582	0.608	0.397	0.000302395	10
meninges	cervical	HOXB3	0.352708	0.608	0.417	0.0278178	10
meninges	cervical	HOXB5	0.336629	0.464	0.275	0.0455974	10
meninges	sacral	HOXD11	0.622204	0.438	0.032	1.79e-53	12
meninges	sacral	HOXC11	0.380824	0.25	0.01	3.44e-37	12
meninges	sacral	HOXA10	0.961418	0.821	0.32	1.31e-25	12
meninges	sacral	HOXA11	0.707966	0.554	0.13	1.19e-24	12
meninges	sacral	HOXD10	0.507437	0.455	0.093	6.87e-23	12
meninges	sacral	HOXA9	0.499512	0.768	0.428	2.39e-07	12
meninges	sacral	HOXA6	0.22512	0.411	0.179	0.000451119	12
meninges	sacral	HOXC10	0.2776	0.527	0.293	0.038484	12
meninges	lumbar	HOXC10	0.787587	0.572	0.143	3.95e-52	12
meninges	lumbar	HOXA10	0.750038	0.608	0.207	1.3e-40	12
meninges	lumbar	HOXA11	0.307342	0.281	0.096	2.05e-12	12
meninges	lumbar	HOXC9	0.362481	0.559	0.359	1.17e-08	12
meninges	lumbar	HOXD10	0.252364	0.209	0.072	1.12e-07	12
meninges	lumbar	HOXA9	0.365029	0.546	0.403	8.94e-06	12
meninges	thoracic	HOXC8	1.00954	0.66	0.244	7.74e-50	12
meninges	thoracic	HOXA7	0.882355	0.729	0.33	1.28e-40	12
meninges	thoracic	HOXB8	0.31466	0.389	0.116	1.04e-22	12
meninges	thoracic	HOXC6	0.602159	0.81	0.53	1.67e-21	12
meninges	thoracic	HOXB7	0.371416	0.645	0.379	7.15e-14	12
meninges	thoracic	HOXC5	0.299069	0.448	0.237	5.29e-09	12
meninges	thoracic	HOXC4	0.311447	0.697	0.483	1.67e-06	12
meninges	thoracic	HOXB6	0.286219	0.483	0.292	1.74e-06	12
meninges	cervical	HOXC4	0.600649	0.778	0.514	2.57e-12	12
meninges	cervical	HOXA5	0.652446	0.735	0.502	1.79e-11	12
meninges	cervical	HOXA4	0.488012	0.37	0.185	1.71e-06	12
meninges	sacral	HOXA10	1.05886	0.614	0.018	1.84e-40	13
meninges	sacral	HOXC10	0.977905	0.557	0.021	1.4e-33	13
meninges	sacral	HOXA11	0.468921	0.286	0	2.92e-19	13
meninges	sacral	HOXD10	0.31338	0.214	0.003	3.73e-12	13
meninges	sacral	HOXD9	0.257354	0.186	0.006	1.14e-08	13
meninges	sacral	HOXC-AS2	0.258713	0.129	0	9.1e-07	13
meninges	sacral	HOXA9	0.593287	0.5	0.205	0.00031691	13
meninges	sacral	HOXC9	0.567728	0.471	0.184	0.00327994	13
meninges	cervical	HOXB7	0.464749	0.859	0.448	3.92e-06	13
meninges	cervical	HOXC5	0.424074	0.717	0.403	0.00095307	13
tendon	sacral	HOXA10	0.865991	0.494	0.171	2.76e-231	9
tendon	sacral	HOXD10	0.329497	0.167	0.034	1.84e-99	9
tendon	sacral	HOXA11	0.313081	0.113	0.011	6.56e-99	9
tendon	sacral	HOXC11	0.221315	0.102	0.009	1.14e-92	9
tendon	sacral	HOXC10	0.326623	0.427	0.235	2.08e-65	9
tendon	lumbar	HOXC10	0.523754	0.464	0.213	7.25e-123	9
tendon	lumbar	HOXC9	0.425881	0.376	0.152	1.28e-115	9
tendon	lumbar	HOXA9	0.416782	0.381	0.193	2.76e-76	9
tendon	thoracic	HOXA7	1.04223	0.494	0.146	2.38e-293	9
tendon	thoracic	HOXC8	0.731053	0.493	0.246	2.1e-149	9
tendon	thoracic	HOXB8	0.394569	0.206	0.043	6.37e-126	9
tendon	thoracic	HOXB7	0.521576	0.362	0.153	6.21e-113	9
tendon	thoracic	HOXC6	0.507893	0.422	0.217	9.42e-102	9
tendon	thoracic	HOXC4	0.360906	0.283	0.132	1.49e-68	9
tendon	sacral	HOXA10	1.26779	0.614	0.104	0	10
tendon	sacral	HOXA11	0.473422	0.195	0.009	8.21e-158	10
tendon	sacral	HOXC10	0.639302	0.471	0.13	8.79e-137	10
tendon	sacral	HOXC11	0.271808	0.126	0.003	1.12e-113	10
tendon	sacral	HOXA9	0.572824	0.45	0.217	1.05e-52	10
tendon	lumbar	HOXC10	0.933917	0.522	0.117	1.09e-206	10
tendon	lumbar	HOXC9	0.604358	0.373	0.12	1.53e-90	10
tendon	lumbar	HOXA9	0.625289	0.484	0.208	7.15e-79	10
tendon	lumbar	HOXA10	0.539623	0.404	0.153	3.08e-71	10
tendon	lumbar	HOXD9	0.202715	0.14	0.044	6.92e-29	10
tendon	thoracic	HOXC6	0.981037	0.56	0.151	6.73e-250	10
tendon	thoracic	HOXA7	1.06815	0.448	0.094	3.73e-217	10
tendon	thoracic	HOXB8	0.711313	0.349	0.048	7.69e-190	10
tendon	thoracic	HOXC4	0.639667	0.438	0.15	4.58e-134	10
tendon	thoracic	HOXC8	0.711768	0.364	0.117	3.78e-115	10
tendon	thoracic	HOXB7	0.504553	0.393	0.16	1.85e-89	10
tendon	thoracic	HOXC5	0.270806	0.168	0.04	3.68e-57	10
tendon	thoracic	HOXA5	0.237507	0.358	0.251	1.83e-15	10
tendon	cervical	HOXB-AS3	0.744842	0.375	0.045	9.63e-215	10
tendon	cervical	HOXB4	0.485762	0.504	0.262	2.57e-51	10
tendon	cervical	HOXA4	0.324313	0.317	0.136	2.73e-40	10
tendon	cervical	HOXB5	0.284295	0.269	0.137	1.47e-20	10
tendon	cervical	HOXB2	0.314854	0.547	0.393	5.68e-17	10
tendon	cervical	HOXB6	0.25823	0.347	0.211	5.54e-15	10
tendon	cervical	HOXA3	0.27456	0.436	0.302	6.52e-13	10
tendon	cervical	HOXB3	0.251755	0.332	0.214	1.72e-11	10
tendon	sacral	HOXA11	0.525449	0.225	0.017	2.16e-68	12
tendon	sacral	HOXA10	0.972619	0.522	0.163	3.8e-66	12
tendon	sacral	HOXD11	0.31767	0.123	0.007	2.03e-38	12
tendon	sacral	HOXC11	0.284873	0.129	0.01	7.55e-37	12
tendon	sacral	HOXA9	0.615507	0.501	0.227	3.87e-31	12
tendon	sacral	HOXC10	0.373591	0.46	0.204	1.15e-24	12
tendon	sacral	HOXD10	0.253881	0.118	0.018	1.2e-22	12
tendon	sacral	HOXD9	0.211892	0.157	0.062	1.34e-08	12
tendon	lumbar	HOXC10	0.744881	0.445	0.17	1.59e-52	12
tendon	lumbar	HOXC9	0.469517	0.34	0.189	2.09e-16	12
tendon	lumbar	HOXA10	0.338026	0.352	0.187	4.51e-16	12
tendon	lumbar	HOXA9	0.432278	0.376	0.243	4.61e-11	12
tendon	thoracic	HOXC6	0.617096	0.54	0.211	2.03e-53	12
tendon	thoracic	HOXC8	0.545055	0.418	0.145	3.6e-45	12
tendon	thoracic	HOXA7	0.467926	0.328	0.122	2.94e-29	12
tendon	thoracic	HOXB8	0.278963	0.21	0.063	4.84e-23	12
tendon	thoracic	HOXC4	0.206138	0.37	0.185	2.9e-15	12
tendon	cervical	HOXC4	0.579826	0.442	0.2	9.71e-26	12
tendon	cervical	HOXB-AS3	0.278371	0.142	0.023	5.11e-24	12
tendon	cervical	HOXB5	0.399049	0.226	0.074	9.75e-19	12
tendon	cervical	HOXB4	0.358021	0.328	0.174	8.71e-10	12
tendon	cervical	HOXA5	0.397117	0.386	0.257	1.47e-05	12
tendon	cervical	HOXB3	0.224545	0.265	0.165	0.0210974	12
tendon	cervical	HOXB6	0.222016	0.198	0.112	0.0214425	12
tendon	sacral	HOXC10	0.991032	0.727	0.107	9.76e-152	13
tendon	sacral	HOXA10	0.859611	0.599	0.069	4.41e-146	13
tendon	sacral	HOXD9	0.240248	0.22	0.038	1.32e-32	13
tendon	sacral	HOXA9	0.476686	0.559	0.216	8.87e-31	13
tendon	sacral	HOXC9	0.282615	0.523	0.248	1.63e-14	13
tendon	lumbar	HOXC9	0.567006	0.419	0.17	5.64e-46	13
tendon	lumbar	HOXC8	0.308024	0.48	0.296	2.19e-17	13
tendon	lumbar	HOXA9	0.259766	0.322	0.203	4.5e-09	13
tendon	thoracic	HOXA7	0.316059	0.409	0.329	0.00680433	13
tendon	cervical	HOXC4	0.299967	0.588	0.427	3.58e-07	13
tendon	cervical	HOXA5	0.221085	0.481	0.326	2.16e-05	13
muscle	sacral	HOXA10	0.319725	0.289	0.11	3.41e-18	9
muscle	sacral	HOXC10	0.364144	0.405	0.21	8.07e-15	9
muscle	lumbar	HOXC10	0.272653	0.335	0.177	5.42e-14	9
muscle	thoracic	HOXB4	0.299352	0.189	0.081	3.95e-11	9
muscle	sacral	HOXA10	0.459437	0.379	0.067	6.06e-108	10
muscle	sacral	HOXC10	0.499994	0.473	0.113	1.48e-92	10
muscle	sacral	HOXA9	0.415925	0.373	0.117	6.74e-48	10
muscle	sacral	HOXC9	0.40051	0.418	0.162	8.66e-37	10
muscle	lumbar	HOXC10	0.723162	0.397	0.055	1.22e-266	10
muscle	lumbar	HOXA9	0.627838	0.365	0.061	3.3e-212	10
muscle	lumbar	HOXC9	0.545898	0.384	0.114	1.72e-129	10
muscle	lumbar	HOXA10	0.393012	0.237	0.041	9.52e-129	10
muscle	lumbar	HOXC8	0.246177	0.246	0.112	3.71e-35	10
muscle	lumbar	HOXC6	0.230697	0.392	0.246	3.32e-24	10
muscle	thoracic	HOXC4	0.355593	0.334	0.192	3.85e-41	10
muscle	thoracic	HOXC6	0.254854	0.339	0.24	1.03e-18	10
muscle	cervical	HOXB-AS3	0.360714	0.221	0.061	1.43e-76	10
muscle	cervical	HOXA3	0.363527	0.354	0.184	2.44e-48	10
muscle	cervical	HOXB4	0.332311	0.463	0.306	6.24e-34	10
muscle	cervical	HOXB2	0.217733	0.589	0.49	1.91e-12	10
muscle	cervical	HOXB3	0.208621	0.266	0.18	7.41e-12	10
muscle	sacral	HOXC10	0.467122	0.4	0.096	1.5e-274	12
muscle	sacral	HOXA10	0.365815	0.28	0.057	4.45e-225	12
muscle	sacral	HOXA9	0.42468	0.353	0.095	6.8e-212	12
muscle	sacral	HOXC9	0.323334	0.349	0.155	2.9e-85	12
muscle	lumbar	HOXC10	0.560383	0.334	0.083	0	12
muscle	lumbar	HOXA9	0.470199	0.29	0.085	4.26e-214	12
muscle	lumbar	HOXC9	0.483739	0.333	0.14	1.83e-148	12
muscle	lumbar	HOXA10	0.307127	0.198	0.056	4.67e-142	12
muscle	thoracic	HOXC8	0.294099	0.249	0.105	5.26e-119	12
muscle	thoracic	HOXC6	0.26661	0.384	0.205	6.96e-114	12
muscle	thoracic	HOXC4	0.255803	0.362	0.191	1.26e-113	12
muscle	cervical	HOXB-AS3	0.2574	0.168	0.048	7.73e-131	12
muscle	cervical	HOXB4	0.26888	0.359	0.235	2.95e-62	12
muscle	sacral	HOXC10	0.64563	0.451	0.146	1.87e-30	13
muscle	sacral	HOXA9	0.520809	0.367	0.127	7.84e-20	13
muscle	sacral	HOXA10	0.366194	0.311	0.104	1.72e-15	13
muscle	lumbar	HOXC9	0.553374	0.488	0.212	9.02e-30	13
muscle	lumbar	HOXC8	0.378936	0.347	0.175	6.58e-13	13
muscle	lumbar	HOXC6	0.267357	0.425	0.304	0.000114633	13
muscle	thoracic	HOXB4	0.317491	0.434	0.205	1.98e-15	13
muscle	thoracic	HOXA3	0.202283	0.366	0.184	4.43e-10	13
muscle	cervical	HOXB6	0.273775	0.336	0.112	5.27e-08	13
muscle	cervical	HOXB7	0.269888	0.484	0.228	0.00024541	13
muscle	cervical	HOXA3	0.205816	0.434	0.217	0.0113826	13
fibrous	sacral	HOXA10	0.556293	0.554	0.259	3.37e-94	9
fibrous	sacral	HOXC11	0.235414	0.141	0.014	6.46e-78	9
fibrous	sacral	HOXA11	0.296841	0.15	0.017	2.09e-77	9
fibrous	sacral	HOXD10	0.279462	0.18	0.057	1.51e-41	9
fibrous	sacral	HOXC10	0.235178	0.453	0.276	1.03e-27	9
fibrous	lumbar	HOXA9	0.374572	0.343	0.194	4.82e-35	9
fibrous	lumbar	HOXC9	0.277933	0.354	0.197	7.33e-34	9
fibrous	lumbar	HOXC10	0.269092	0.41	0.274	5.22e-23	9
fibrous	thoracic	HOXA7	0.750701	0.387	0.176	1.14e-59	9
fibrous	thoracic	HOXB7	0.405576	0.281	0.097	1.69e-58	9
fibrous	thoracic	HOXB8	0.217091	0.123	0.021	6.39e-49	9
fibrous	thoracic	HOXB6	0.276633	0.201	0.072	1.74e-35	9
fibrous	thoracic	HOXC4	0.353466	0.342	0.196	8.95e-26	9
fibrous	thoracic	HOXC5	0.200649	0.145	0.052	8.76e-24	9
fibrous	thoracic	HOXC6	0.391318	0.43	0.289	1.1e-22	9
fibrous	thoracic	HOXB3	0.244464	0.284	0.159	1.62e-18	9
fibrous	thoracic	HOXC8	0.496666	0.349	0.236	3.11e-17	9
fibrous	thoracic	HOXB2	0.219767	0.313	0.203	9.73e-13	9
fibrous	thoracic	HOXA5	0.242714	0.334	0.25	1.54e-06	9
fibrous	cervical	HOXA-AS2	0.266413	0.228	0.051	1.93e-07	9
fibrous	cervical	HOXB2	0.330338	0.557	0.221	2.98e-06	9
fibrous	cervical	HOXA3	0.296912	0.62	0.323	0.0216571	9
fibrous	sacral	HOXA11	0.962844	0.361	0.014	0	10
fibrous	sacral	HOXA10	1.21786	0.587	0.122	3.16e-219	10
fibrous	sacral	HOXD11	0.321928	0.166	0.005	4.49e-153	10
fibrous	sacral	HOXC11	0.243451	0.128	0.006	1.1e-101	10
fibrous	sacral	HOXD10	0.349369	0.191	0.036	1.53e-65	10
fibrous	sacral	HOXC10	0.391024	0.37	0.144	2.78e-47	10
fibrous	sacral	HOXA9	0.289582	0.382	0.202	1.12e-20	10
fibrous	sacral	HOXD9	0.221336	0.197	0.08	2.5e-20	10
fibrous	lumbar	HOXC10	0.762503	0.421	0.071	4.58e-237	10
fibrous	lumbar	HOXC9	0.662484	0.408	0.109	1.37e-159	10
fibrous	lumbar	HOXA9	0.649474	0.423	0.144	2.08e-124	10
fibrous	lumbar	HOXA10	0.469338	0.349	0.111	7.48e-100	10
fibrous	lumbar	HOXD9	0.340109	0.192	0.055	1.38e-59	10
fibrous	thoracic	HOXA7	0.593003	0.312	0.111	6.12e-87	10
fibrous	thoracic	HOXC8	0.503206	0.279	0.112	6.08e-65	10
fibrous	thoracic	HOXC6	0.490355	0.464	0.267	6.67e-60	10
fibrous	thoracic	HOXC4	0.382376	0.42	0.255	3.4e-43	10
fibrous	thoracic	HOXB7	0.266299	0.236	0.113	1.26e-34	10
fibrous	thoracic	HOXC5	0.226235	0.152	0.056	3.48e-33	10
fibrous	cervical	HOXB4	0.527953	0.513	0.236	1.98e-80	10
fibrous	cervical	HOXB5	0.448511	0.321	0.111	2.06e-73	10
fibrous	cervical	HOXB3	0.469648	0.395	0.167	1.93e-66	10
fibrous	cervical	HOXA4	0.395043	0.339	0.165	3.37e-40	10
fibrous	cervical	HOXA5	0.504152	0.506	0.321	2.24e-38	10
fibrous	sacral	HOXA10	0.923891	0.527	0.12	4.95e-191	12
fibrous	sacral	HOXA11	0.556391	0.245	0.017	6.61e-165	12
fibrous	sacral	HOXD10	0.309347	0.171	0.016	2.28e-98	12
fibrous	sacral	HOXC10	0.378239	0.394	0.134	3.22e-72	12
fibrous	sacral	HOXA9	0.363194	0.431	0.217	3.11e-37	12
fibrous	sacral	HOXD9	0.205611	0.191	0.066	8.42e-32	12
fibrous	lumbar	HOXC10	0.493553	0.343	0.119	2.15e-85	12
fibrous	lumbar	HOXC9	0.393702	0.379	0.219	4.16e-36	12
fibrous	lumbar	HOXA9	0.428521	0.353	0.219	5.88e-28	12
fibrous	lumbar	HOXA10	0.280627	0.279	0.162	1.95e-19	12
fibrous	thoracic	HOXC8	0.65418	0.42	0.137	7.21e-125	12
fibrous	thoracic	HOXC6	0.537688	0.565	0.277	2.09e-96	12
fibrous	thoracic	HOXA7	0.386415	0.35	0.146	1.74e-63	12
fibrous	thoracic	HOXC4	0.316545	0.434	0.231	8.15e-46	12
fibrous	cervical	HOXB5	0.393426	0.254	0.08	1.02e-51	12
fibrous	cervical	HOXB4	0.422245	0.343	0.151	1.14e-41	12
fibrous	cervical	HOXA4	0.290366	0.237	0.116	9.52e-20	12
fibrous	cervical	HOXB3	0.260589	0.276	0.166	9.18e-12	12
fibrous	cervical	HOXA5	0.303782	0.413	0.332	0.000104487	12
fibrous	cervical	HOXC4	0.206802	0.37	0.295	0.00421292	12
fibrous	cervical	HOXB2	0.237136	0.377	0.301	0.00428036	12
fibrous	sacral	HOXC10	0.855927	0.543	0.057	3.36e-93	13
fibrous	sacral	HOXA10	0.835441	0.457	0.047	2.72e-77	13
fibrous	sacral	HOXC-AS3	0.257456	0.156	0.005	1.94e-33	13
fibrous	sacral	HOXD10	0.24083	0.12	0.002	1.42e-27	13
fibrous	sacral	HOXA9	0.474397	0.362	0.134	6.94e-16	13
fibrous	sacral	HOXC9	0.320774	0.475	0.258	6.01e-08	13
fibrous	sacral	HOXD9	0.213036	0.203	0.073	7.39e-07	13
fibrous	lumbar	HOXC9	0.513318	0.474	0.201	1.47e-26	13
fibrous	lumbar	HOXC8	0.204529	0.449	0.279	5.72e-06	13
fibrous	lumbar	HOXA7	0.200282	0.364	0.242	0.0132582	13
fibrous	thoracic	HOXB3	0.257968	0.437	0.248	3.85e-11	13
fibrous	cervical	HOXA5	0.259776	0.551	0.315	0.00766077	13
vascular	sacral	HOXA10	0.260182	0.256	0.083	3.52e-11	10
vascular	sacral	HOXA9	0.212194	0.326	0.153	6.89e-06	10
vascular	sacral	HOXA10	0.24499	0.192	0.025	0.000660859	13

## Sheet: TableS5
Fetal adrenal medulla
Gene	Lineage	Average Log2Fold Change	Fraction of cells expressing in lineage	Fraction of cells expressing in other lineages	P value(adjusted)
HOXA5	mesoderm	0.765905	0.483	0.073	0
HOXA7	mesoderm	0.285524	0.387	0.17	3.58e-209
HOXA4	mesoderm	0.262466	0.246	0.038	4.02e-290
HOXC8	NC	0.326045	0.254	0.065	0
HOXB7	NC	0.3314	0.213	0.063	0
HOXB8	NC	0.377379	0.187	0.003	0
HOXB6	NC	0.419661	0.203	0.016	0
HOXB9	NC	0.4594	0.162	0.001	0
HOXC9	NC	0.880967	0.473	0.028	0
Fetal hindlimb
Gene	Lineage	Average Log2Fold Change	Fraction of cells expressing in lineage	Fraction of cells expressing in other lineages	P value(adjusted)
HOXA11	Osteochondral	0.37504	0.255	0.137	1.81e-93
HOXA10	Osteochondral	0.251386	0.697	0.607	5.59e-61
HOXA9	Osteochondral	0.278491	0.335	0.308	9.1e-10
HOXB9	Neural	2.44674	0.881	0.001	0
HOXB6	Neural	1.27673	0.541	0.007	0
HOXB7	Neural	1.24971	0.571	0.009	0
HOXB8	Neural	0.959772	0.412	0	0
HOXB5	Neural	0.476225	0.224	0.002	0
HOXB3	Neural	0.476673	0.231	0.012	9.15e-221
HOXC9	Neural	0.844844	0.548	0.172	8.92e-67
HOXC6	Neural	0.601049	0.415	0.103	1.13e-64
HOXB2	Neural	0.477314	0.31	0.079	4.41e-44
HOXA7	Neural	0.33054	0.286	0.114	1.04e-16
HOXC8	Neural	0.287206	0.211	0.072	2.45e-15
HOXA7	Muscle	0.329226	0.293	0.097	2.83e-190
HOXA11-AS	Muscle	0.28665	0.218	0.072	4.55e-134
HOXC11	Tenocyte	0.253884	0.156	0.063	2.37e-90
HOXC10	Tenocyte	0.321157	0.416	0.296	1.14e-58
Fetal foregut
Gene	Lineage	Average Log2Fold Change	Fraction of cells expressing in lineage	Fraction of cells expressing in other lineages	P value(adjusted)
HOXC6	Mesoderm	0.872481	0.463	0.031	0
HOXC8	Mesoderm	0.606682	0.286	0.002	0
HOXB7	Mesoderm	0.390612	0.244	0.02	0
HOXA7	Mesoderm	0.336996	0.194	0.008	0
HOXC5	Mesoderm	0.300043	0.251	0.083	1.17e-255
HOXB4	Neural	0.416475	0.572	0.526	4.32e-19
HOXA5	Neural	0.753309	0.39	0.484	7.8e-162
HOXB5	Neural	1.62347	0.38	0.635	0
Fetal hindgut
Gene	Lineage	Average Log2FC	Percent expressed in lineage	Percent expressed in other lineage	P value (adjusted)
HOXA10	Mesoderm	1.40543	0.592	0.029	0
HOXA9	Mesoderm	0.799445	0.353	0.015	0
HOXA11	Mesoderm	0.60965	0.275	0.008	0
HOXB6	Mesoderm	0.445938	0.316	0.056	1.06e-256
HOXD11	Mesoderm	0.313959	0.17	0.008	2.28e-171
HOXA11-AS	Mesoderm	0.309596	0.172	0.008	9.38e-173
HOXA4	Neural	-0.289927	0.109	0.21	9.29e-76
HOXA3	Neural	-0.374163	0.247	0.362	9.61e-67
HOXB4	Neural	-0.537154	0.406	0.516	8.54e-86
HOXA5	Neural	-0.541204	0.264	0.392	9.37e-92
HOXB5	Neural	-1.40713	0.212	0.502	0

## Sheet: TableS6
Resting Chondrocytes
Gene	Region	Base mean	Log2FC	Log2FC standard error	Wald statistic	P Value (adjusted)
PRG4	Cervical	432.007	3.40329	0.438612	48.4071	7.49e-09
HOXB-AS3	Cervical	30.5205	3.14059	0.703875	15.8487	0.0395763
CHST9	Cervical	46.3474	2.54016	0.400551	38.5796	8.05e-07
CREB5	Cervical	125.837	1.59504	0.254252	38.4634	8.05e-07
TNNT3	Cervical	157.049	1.45289	0.309222	21.0672	0.00383669
ERG	Cervical	64.4854	1.35779	0.344213	15.386	0.0473879
RASD1	Cervical	155.962	1.21234	0.273911	18.9548	0.00965064
PHLDA1	Cervical	227.456	1.14812	0.209114	29.6404	6.43e-05
HHIP	Cervical	229.831	1.05128	0.259011	16.185	0.0355029
THY1	Lumbar	174.288	0.88185	0.22607	15.2275	0.0485044
COL1A1	Lumbar	1206.97	1.12153	0.206025	28.763	8.85e-05
TMSB4X	Lumbar	586.26	1.13052	0.268569	16.8938	0.026309
NNMT	Lumbar	237.289	1.3267	0.266557	24.0687	0.00089366
PCSK2	Lumbar	94.0187	1.34951	0.303867	19.5413	0.00774339
HOXC8	Lumbar	36.2856	6.72657	0.957226	76.2895	1.06e-14
HOXA10	Lumbar	19.4856	6.89689	1.03036	52.5217	1.23e-09
HOXC9	Lumbar	38.1585	7.34131	0.908454	106.468	5.04e-21
Perichondrium
Gene	Region	Base mean	Log2FC	Log2FC standard error	Wald statistic	P Value (adjusted)
LINC01497	Cervical	102.569	1.65647	0.308345	27.6866	0.00030206
HOXC4	Cervical	182.734	1.3325	0.281972	21.0674	0.00417292
PENK	Cervical	936.665	0.607976	0.134304	20.3618	0.00493537
EGFL6	Cervical	2249.68	0.586393	0.122643	22.6895	0.00201595
DLK1	lumbar	2554.67	-0.522695	0.133272	15.2346	0.0402106
CCN1	lumbar	2225.73	-0.570868	0.117895	23.3184	0.00166107
PEG10	lumbar	704.818	-0.593208	0.154794	14.5526	0.0498486
KLF2	lumbar	2066.15	-0.637133	0.139389	20.645	0.00468238
LAMA4	lumbar	446.698	-0.655055	0.171195	14.5084	0.0498486
HES1	lumbar	754.5	-0.709632	0.166735	17.8862	0.0132422
CCN3	lumbar	563.761	-0.796938	0.202672	14.963	0.0442217
SMOC2	lumbar	673.271	-0.840229	0.19179	18.5945	0.0101645
GPC3	lumbar	604.23	-0.863776	0.176888	23.3672	0.00166107
FABP5	lumbar	635.786	-0.874352	0.193485	19.7679	0.00617178
TAGLN	lumbar	3421.74	-0.892279	0.133731	43.6682	3.3e-07
EPHA3	lumbar	163.949	-1.13419	0.273927	16.4885	0.024387
SVIP	lumbar	198.836	-1.17808	0.267318	18.5214	0.0101645
LINC01116	lumbar	100.46	-1.35708	0.346311	14.4854	0.0498486
TNMD	lumbar	238.364	-1.94771	0.450618	16.9049	0.0208044
LGI1	lumbar	45.1424	-1.97731	0.47905	15.8779	0.0317922
MAL2	lumbar	43.1313	-2.01459	0.492768	15.688	0.0332981
NEGR1	lumbar	74.5509	-2.24013	0.413918	26.6293	0.000417532
SULT1E1	lumbar	56.3649	-2.96358	0.53178	28.6695	0.000242374
HOXC9	lumbar	77.898	-8.3462	1.47453	29.5636	0.000229164

## Sheet: TableS7
ISS
	Probe
	AQP4
	ARHGAP36
	ARX
	ASCL1
	ASIC3
	AUTS2
	BARHL1
	BARHL2
	BCL11A
	BHLHE22
	CD14
	CHRNA4
	COL20A1
	CX3CR1
	DBX2
	DRGX
	EBF3
	EN1
	ESRRG
	ETV1
	EVX1
	FOXA2
	FOXJ1
	GABRA2
	GBX2
	GRIA2
	GRIN1
	HOPX
	HOXA10
	HOXA11
	HOXA4
	HOXA7
	HOXA9
	HOXB-AS3
	HOXB2
	HOXB3
	HOXB4
	HOXB5
	HOXB6
	HOXB7
	HOXB8
	HOXB9
	HOXC-AS2
	HOXC10
	HOXC4
	HOXC6
	HOXC8
	HOXC9
	HOXD1
	HOXD10
	HOXD11
	HOXD9
	HTR3A
	IRX3
	ITPR2
	KCNJ10
	KCNN3
	LBX1
	LHX1
	LHX3
	LHX9
	LMX1B
	LPL
	MAB21L1
	MAFA
	MBP
	MNX1
	MSX1
	MSX2
	MYOD1
	NEUROD2
	NEUROD4
	NKX2-2
	NKX2-8
	NKX6-1
	NKX6-2
	NTRK1
	NTRK2
	NTRK3
	OLIG2
	OLIG3
	OTP
	PAX2
	PAX3
	PAX6
	PAX7
	PAX8
	PECAM1
	POU4F3
	PRDM12
	RET
	RUNX1
	RUNX1T1
	RUNX3
	SALL3
	SCN10A
	SCN11A
	SCN9A
	SHH
	SLC10A4
	SLC18A3
	SLIT2
	SOX1
	SOX10
	SOX11
	SOX14
	SOX2
	SOX3
	SOX4
	SOX9
	SRGAP2
	TBXT
	TFAP2B
	TLX3
	TNMD
	TRPV1
	TSHZ3
	VSX2
	WNT1
	WNT3
	WNT3A
	ZIC1
	ZIC4
RNA-ISH; BIOTECHNE
	Probe	catalogue number
	HOXB4-C1	1272058-C1
	HOXB8-C2	1272068-C2
	HOXC10-C3	803147-C3
	NTRK1-C4	402638-C4
